# Supplementary material for: Automated mitochondrial oxygen consumption (mitoVO2) analysis via a bi-directional long short-term memory neural network
Source: J Clin Monit Comput. 2025 Mar 30;39(5):947–56. doi: 10.1007/s10877-025-01291-1 (PMC12474646; doi:10.1007/s10877-025-01291-1)
Supplement: Supplementary file 2 — Supplementary Material 2 [file 10877_2025_1291_MOESM2_ESM.zip]

Archive with 1 entries (1 files):
- MyAppInstaller_web.exe
